# Supplementary material for: Effect of an Additional 30 Minutes Spent Outdoors during Summer on Daily Steps and Individually Experienced Heat Index
Source: Int J Environ Res Public Health. 2020 Oct 17;17(20):7558. doi: 10.3390/ijerph17207558 (PMC7589302; doi:10.3390/ijerph17207558)
Supplement: Supplementary file 1 [file ijerph-17-07558-s001.zip]

Archive with 1 entries (1 files):
- Supplementary files IJERPH.pdf
